# Supplementary material for: NemoTrainer: Automated Conditioning for Stimulus-Directed Navigation and Decision Making in Free-Swimming Zebrafish
Source: Animals (Basel). 2022 Dec 28;13(1):116. doi: 10.3390/ani13010116 (PMC9817937; doi:10.3390/ani13010116)
Supplement: Supplementary file 1 [file animals-13-00116-s001.zip]

Archive with 1 entries (1 files):
- animals-2033184-supplementary.mov
